# Supplementary material for: Mass spectrometry identification of age-associated proteins from the malaria mosquitoes Anopheles gambiae s.s. and Anopheles stephensi
Source: Data Brief. 2015 Jul 16;4:461–7. doi: 10.1016/j.dib.2015.07.007 (PMC4534588; doi:10.1016/j.dib.2015.07.007)
Supplement: Supplementary file 1 — Supplementary material: Supplementary Table 1: Normalised spot volume data for all spots detected on 2D-DIGE images of cohort 1 of A. gambiae. Spots highlighted in yellow were found to be age-associated. Supplementary Table 2: Normalised spot volume data for all spots detected on 2D-DIGE images of cohort 2 of A. gambiae. Spots highlighted in yellow were found to be age-associated. Supplementary Table 3: Normalised spot volume data for all spots detected on 2D-DIGE images of cohort 1 of A. stephensi. Spots highlighted in yellow were found to be age-associated. Supplementary Table 4: Normalised spot volume data for all spots detected on 2D-DIGE images of cohort 2 of A. stephensi. Spots highlighted in yellow were found to be age-associated. External repository data: The mass spectrometry proteomics data have been deposited to the ProteomeXchange Consortium [8] via the PRIDE partner repository with the dataset identifier PXD002153 and 10.6019/PXD002153. [file mmc1.zip]

Archive with 4 entries (4 files):
- Supplimentary file/Supplementary Table 1.doc
- Supplimentary file/Supplementary Table 2.doc
- Supplimentary file/Supplementary Table 3.doc
- Supplimentary file/Supplementary Table 4.doc
